# Supplementary material for: The Performance and Mechanism of a Mg-Al Double-Layer Oxide in Chloride ion Removal from an Aqueous Solution
Source: Nanomaterials (Basel). 2022 Mar 2;12(5):846. doi: 10.3390/nano12050846 (PMC8912365; doi:10.3390/nano12050846)
Supplement: Supplementary file 1 [file nanomaterials-12-00846-s001.zip]

Archive with 1 entries (1 files):
- nanomaterials-1577165-supplementary.pdf
